# Supplementary material for: Interactive Effects of Methionine and Lead Intake on Cognitive Function among Chinese Adults
Source: Nutrients. 2022 Oct 29;14(21):4561. doi: 10.3390/nu14214561 (PMC9656425; doi:10.3390/nu14214561)
Supplement: Supplementary file 1 [file nutrients-14-04561-s001.zip]

Archive with 1 entries (1 files):
- nutrients-1963476-Supplementary.pdf
